# Supplementary material for: Clinical Strains of Mycobacterium tuberculosis Representing Different Genotype Families Exhibit Distinct Propensities to Adopt the Differentially Culturable State
Source: Pathogens. 2024 Apr 12;13(4):318. doi: 10.3390/pathogens13040318 (PMC11054447; doi:10.3390/pathogens13040318)
Supplement: Supplementary file 1 [file pathogens-13-00318-s001.zip]

Archive with 4 entries (4 files):
- Figure S1.TIF
- Figure S2.TIF
- Figure S3.TIF
- Gordhan etal. Supplementary Table S1.pdf
